# Supplementary material for: Antipsychotic Drug Aripiprazole Protects Liver Cells from Oxidative Stress
Source: Int J Mol Sci. 2022 Jul 27;23(15):8292. doi: 10.3390/ijms23158292 (PMC9368927; doi:10.3390/ijms23158292)
Supplement: Supplementary file 1 [file ijms-23-08292-s001.zip]

Archive with 7 entries (7 files):
- Supp Tables.pdf
- Suppl Figure S1.tiff
- Suppl Figure S2.tiff
- Suppl Figure S3.tiff
- Suppl Figure S4.tiff
- Suppl Figure S5.tiff
- Suppl Figure S6.tiff
